# Supplementary material for: An Immunochromatographic Test Strip for Rapid Quantitative Control of Monoclonal Antibodies against Programmed Cell Death Protein 1
Source: Molecules. 2024 Jun 27;29(13):3046. doi: 10.3390/molecules29133046 (PMC11243010; doi:10.3390/molecules29133046)
Supplement: Supplementary file 1 [file molecules-29-03046-s001.zip]

Archive with 1 entries (1 files):
- molecules-3022266-supplementary.pdf
